# Supplementary material for: Non-CpG sites preference in G:C > A:T transition of TP53 in gastric cancer of Eastern Europe (Poland, Romania and Hungary) compared to East Asian countries (China and Japan)
Source: Genes Environ. 2023 Jan 4;45:1. doi: 10.1186/s41021-022-00257-y (PMC9811704; doi:10.1186/s41021-022-00257-y)
Supplement: Supplementary file 6 — Additional file 6: Table S1. Primers for PCR amplification of TP53 gene. Table S2. Histological type and TP53 mutation status. Table S3. Mutation distribution in TP53 (exon 4–8). Table S4. Mutation functions of TP53 (exon 4-8) in Eastern Europe, China and Japan. Table S5. Mutation spectrum of TP53 (exon 4–8) in Eastern Europe, China and Japan. Table S6. Hotspot mutation in Eastern Europe, China and Japan. [file 41021_2022_257_MOESM6_ESM.xlsx]

## Sheet: Table S1
Table S1. Primers for PCR amplification of TP53 gene
Exon	Forward primer (5'-3')	Reverse primer (5'-3')	Size (bp)
2	ATGCTGGATCCCCACTTTTC	TCCCACAGGTCTCTGCTAGG	205
3	GCAGAGACCTGTGGGAAGC	AGGGGGACTGTAGATGGGTG	197
4aa	TGACTGCTCTTTTCACCCATC	AGAAGATGACAGGGGCCAG	218
4ba	ACCAGCAGCTCCTACACCG	TTGAAGTCTCATGGAAGCCAG	187
4c	ACCTGGTCCTCTGACTGCTC	TTGAAGTCTCATGGAAGCCAG	355
4d	TCTGGTAAGGACAAGGGTTGG	TTGAAGTCTCATGGAAGCCAG	431
5aa	TTGTGCCCTGACTTTCAACTC	CCGTCATGTGCTGTGACTG	179
5ba	TGCAGCTGTGGGTTGATTC	ACCAGCCCTGTCGTCTCTC	168
5c	TTGTGCCCTGACTTTCAACTC	ACCAGCCCTGTCGTCTCTC	263
6a	GCCTCTGATTCCTCACTGATTG	AACCCCTCCTCCCAGAGAC	179
6b	GCCTCTGATTCCTCACTGATTG	GGAGGTCAAATAAGCAGCAGG	248
6c	TCAGATAGCGATGGTGAGCAG	GGAGGTCAAATAAGCAGCAGG	313
7a	CTCATCTTGGGCCTGTGTTATC	GGGTCAGAGGCAAGCAGAG	204
7b	CTCATCTTGGGCCTGTGTTATC	GAAGAAATCGGTAAGAGGTGGG	231
8a	CTGCCTCTTGCTTCTCTTTTCC	TCCTCCACCGCTTCTTGTC	201
8&9	CTGCCTCTTGCTTCTCTTTTCC	ACTTTCCACTTGATAAGAGGTCC	373
9	AGGGTGCAGTTATGCCTCAG	ACTTTCCACTTGATAAGAGGTCCC	165
10a	CTTCTCCCCCTCCTCTGTTG	AACCTAGGAAGGCAGGGGAG	182
10b	ATACTTACTTCTCCCCCTCCTCTG	GGATGAGAATGGAATCCTATGG	218
11a	TGATGTCATCTCTCCTCCCTG	GAGGCTGTCAGTGGGGAAC	153
11b	TGATGTCATCTCTCCTCCCTG	TTGCAAGCAAGGGTTCAAAG	215
a Primer sets do not cover each entire exon.

## Sheet: Table S2
Table S2. Histological type and TP53 mutation status
		Romania (n = 192)		Poland (n = 71)		Hungary (n =25)		China (n = 133)		Japan (n = 268)
Histological type	TP53 status	n	%	n	%	n	%	n	%	n	%
Intestinal	Mutant	26	13.5	18	25.4	4	16	38	28.6	49	18.3
	Wild type	93	48.4	10	14.1	10	40	29	21.8	34	12.7
Diffuse	Mutant	19	9.9	18	25.4	0	0	37	27.8	55	20.5
	Wild type	54	28.1	25	35.2	11	44	27	20.3	95	35.4
Others	Mutant	0	0	0	0	0	0	0	0	3	1.1
	Wild type	0	0	0	0	0	0	0	0	0	0
NA	Mutant	0	0	0	0	0	0	1	0.8	17	6.3
	Wild type	0	0	0	0	0	0	1	0.8	15	5.6
NA = not available

## Sheet: Table S3
Table S3. Mutation distribution in TP53 (exon 4-8)
	Exon 4		Exon 5		Exon 6		Exon 7		Exon 8
	n	%	n	%	n	%	n	%	n	%	pa
Eastern Europe (n = 77)	10	13	25	32.5	9	11.7	13	16.9	20	26	0.02b
China (n = 73)	10	13.7	18	24.7	14	19.2	13	17.8	18	24.7
Japan (n = 122)	6	4.9	40	32.8	25	20.5	36	29.5	15	12.3
a p-value of the χ2 test is for all 4 exons, exon 4 to 8 of TP53 in the three groups, Eastern Europe, China and Japan.
b indicates the significant difference in the p-value of the χ2 test, less than 0.05.

## Sheet: Table S4
Table S4. Mutation functions of TP53 (exon 4-8) in Eastern Europe, China and Japan
Mutation Function	Eastern Europe (n =77)		China (n =73)		Japan (n = 122)
	n	%	n	%	n	%	pa	pb
All cases
Missense	47	61	47	64.4	78	63.9	0.89	0.64
Nonsense	9	11.7	13	17.8	20	16.4	0.54	0.28
Silent	7	9.1	1	1.4	2	1.6	0.01c	< 0.01c
Deletion	10	13	9	12.3	15	12.3	0.99	0.88
Deletion-insertion	1	1.3	0	0	2	1.6	0.56	0.85
Insertion	3	3.9	3	4.1	4	3.3	0.95	0.9
Splice site	0	0	0	0	1	0.8	0.54	0.53
Intestinal type
Missense	27	61.4	26	70.3	28	59.6	0.57	0.74
Nonsense	3	6.8	4	10.8	10	21.3	0.11	0.12
Silent	2	4.5	1	2.7	1	2.1	0.79	0.5
Deletion	8	18.2	5	13.5	7	14.9	0.83	0.56
Deletion-insertion	1	2.3	0	0	1	2.1	0.66	0.64
Insertion	3	6.8	1	2.7	0	0	0.17	0.08
Splice site	0	0	0	0	0	0	NA	NA
Diffuse type
Missense	20	60.6	21	60	39	69.6	0.56	0.58
Nonsense	6	18.2	8	22.9	7	12.5	0.43	0.82
Silent	5	15.2	0	0	1	1.8	< 0.01c	< 0.01c
Deletion	2	6.1	4	11.4	7	12.5	0.62	0.33
Deletion-insertion	0	0	0	0	0	0	NA	NA
Insertion	0	0	2	5.7	1	1.8	0.28	0.29
Splice site	0	0	0	0	1	1.8	0.54	0.54
a p-value of the χ2 test is for the mutation functions of TP53 in the three groups, Eastern Europe, China and Japan.
b p-value of the χ2 test is for the mitation functions of TP53 in the two groups, Eastern Europe and East Asia, China and Japan.
c indicates the significant difference in the p-value of the χ2 test, less than 0.05.

## Sheet: Table S5
Table S5. Mutation spectrum of TP53 (exon 4-8) in Eastern Europe, China and Japan
	Eastern Europe (n =77)		China (n =73)		Japan (n = 122)
	n	％	n	％	n	％	pa	pb
All cases
G:C>A:T at CpG	24	31.2	24	32.9	40	32.8	0.97	0.79
G:C>A:T at nonCpG	23	29.9	13	17.8	19	15.6	0.04c	0.01c
A:T>G:C	2	2.6	11	15.1	13	10.7	0.03c	0.01c
G:C>C:G	2	2.6	3	4.1	4	3.3	0.87	0.68
G:C>T:A	3	3.9	7	9.6	12	9.8	0.28	0.11
A:T>C:G	5	6.5	2	2.8	8	6.6	0.48	0.66
A:T>T:A	4	5.2	1	1.4	5	4.1	0.44	0.4
deletion	10	13	9	12.3	15	12.3	0.99	0.88
deletion-insertion	1	1.3	0	0	2	1.6	0.56	0.85
insertion	3	3.9	3	4.1	4	3.3	0.95	0.9
Intestinal type
G:C>A:T at CpG	11	25	12	32.4	15	31.9	0.7	0.4
G:C>A:T at nonCpG	13	29.5	8	21.6	6	12.8	0.15	0.09
A:T>G:C	2	4.5	7	18.9	5	10.6	0.12	0.09
G:C>C:G	1	2.3	0	0	2	4.3	0.44	0.97
G:C>T:A	2	4.5	3	8.1	8	17	0.13	0.13
A:T>C:G	3	6.8	1	2.7	1	2.1	0.46	0.22
A:T>T:A	0	0	0	0	2	4.3	0.17	0.3
deletion	8	18.2	5	13.5	7	14.9	0.83	0.56
deletion-insertion	1	2.3	0	0	1	2.1	0.66	0.64
insertion	3	6.8	1	2.7	0	0	0.17	0.08
Diffuse type
G:C>A:T at CpG	13	39.3	13	37.1	20	35.7	0.94	0.75
G:C>A:T at nonCpG	10	30.3	3	8.6	10	17.9	0.07	0.04c
A:T>G:C	0	0	4	11.4	6	10.7	0.14	4.7 × 10-2c
G:C>C:G	1	3	3	8.6	2	3.6	0.48	0.57
G:C>T:A	2	6.1	4	11.4	4	7.1	0.68	0.62
A:T>C:G	1	3	1	2.9	4	7.1	0.55	0.57
A:T>T:A	4	12.1	1	2.9	2	3.6	0.17	0.06
deletion	2	6.1	4	11.4	7	12.5	0.62	0.33
deletion-insertion	0	0	0	0	0	0	NA	NA
insertion	0	0	2	5.7	1	1.8	0.28	0.29
a p-value of the χ2 test is for the mutation spectrum of TP53 in the three groups, Eastern Europe, China and Japan.
b p-value of the χ2 test is for the mutation spectrum of TP53 in the two groups, Eastern Europe and East Asia, China and Japan.
c indicates the significant difference in the p-value of the χ2 test, less than 0.05.

## Sheet: Table S6
Table S6. Hotspot mutation in Eastern Europe, China and Japan
		Eastern Europe (n =77)		China (n =73)		Japan (n = 122)
		n	%	n	%	n	%
Mutations at CpG sites		24	31.2	26	35.6	42	34.4
G:C>A:T		42	54.5	37	50.7	58	47.5
G:C>A:T at CpG sites		24	31.2	24	32.9	40	32.8
G:C>A:T at CpG in Hotspots		20	26	24	32.9	35	28.7
G:C>A:T at CpG out of Hotspots		4	5.2	0	0	5	4.1
Hotspot mutations		20	25.9	26	35.6	37	30.3
Hotspot mutations at CpG sites
c.524G>A	R175H	4	5.2	3	4.1	10	8.2
c.586C>T	R196*	2	2.6	2	2.7	1	0.8
c.637C>T	R213*	1	1.3	4	5.5	6	4.9
c.733G>A	G245S	1	1.3	3	4.1	2	1.6
c.742C>T	R248W	3	3.9	0	0	3	2.5
c.743G>A	R248Q	1	1.3	2	2.7	7	5.7
c.818G>A	R273H	3	3.9	3	4.1	2	1.6
c.817C>T	R273C	0	0	4	5.5	1	0.8
c.844C>T	R282W	3	3.9	1	1.4	1	0.8
c.916C>T	R306*	2	2.6	2	2.7	2	1.6
Hotspot mutation at non-CpG site
c.659A>G	Y220C	0	0	2	2.7	2	1.6
